# Supplementary material for: Strengthening of Wood-like Materials via Densification and Nanoparticle Intercalation
Source: Nanomaterials (Basel). 2020 Mar 6;10(3):478. doi: 10.3390/nano10030478 (PMC7153609; doi:10.3390/nano10030478)
Supplement: Supplementary file 1 [file nanomaterials-10-00478-s001.zip]

Archive with 3 entries (2 files):
- nanomaterials-709726-SP/
- nanomaterials-709726-SP/nanomaterials-709726-SP.pdf
- nanomaterials-709726-SP/Video S1 - Burning tests.mp4
